# Supplementary material for: Optimizing the Infusion Route of Human Bone Marrow Mesenchymal Stromal Cells to Mitigate Liver Ischemia–Reperfusion Injury in a Porcine Model
Source: Cells. 2025 Sep 24;14(19):1496. doi: 10.3390/cells14191496 (PMC12524216; doi:10.3390/cells14191496)
Supplement: Supplementary file 1 [file cells-14-01496-s001.zip]

Archive with 1 entries (1 files):
- cells-3778586-supplementary.pdf
